# Supplementary material for: Arrangement of Hydrogen Bonds in Aqueous Solutions of Different Globular Proteins
Source: Int J Mol Sci. 2022 Sep 27;23(19):11381. doi: 10.3390/ijms231911381 (PMC9570128; doi:10.3390/ijms231911381)
Supplement: Supplementary file 1 [file ijms-23-11381-s001.zip]

Archive with 1 entries (1 files):
- ijms-1895699-supplementary.pdf
